# Supplementary material for: Analysis of Dynamic Plantar Pressure and Influence of Clinical-Functional Measures on Their Performance in Subjects with Bimalleolar Ankle Fracture at 6 and 12 Months Post-Surgery
Source: Sensors (Basel). 2023 Apr 13;23(8):3975. doi: 10.3390/s23083975 (PMC10142754; doi:10.3390/s23083975)
Supplement: Supplementary file 1 [file sensors-23-03975-s001.zip]

Archive with 1 entries (1 files):
- sensors-2267022-supplementary.pdf
